# Supplementary material for: Evolutionarily Ancient Association of the FoxJ1 Transcription Factor with the Motile Ciliogenic Program
Source: PLoS Genet. 2012 Nov 8;8(11):e1003019. doi: 10.1371/journal.pgen.1003019 (PMC3493443; doi:10.1371/journal.pgen.1003019)
Supplement: Table S1 — List of organisms in which FoxJ1 could not be identified either by reverse BLAST or phylogenetic analyses. (XLSX) [file pgen.1003019.s002.xlsx]

## Sheet: Sheet1
Supplementary Table 1. List of organisms in which FoxJ1 could not be identified either by reverse BLAST or phylogenetic analyses.
S.No.	Supergroup	Group	Phylum/subphylum	Organism	E-value	Reverse-BLAST	Annotation	Phylogenetic analyses
1	Chromalveolata	Alveolate	Apicomplexa	Babesia bovis	No Hits
2	Chromalveolata	Alveolate	Apicomplexa	Cryptosporidium hominis	No Hits
3	Chromalveolata	Alveolate	Apicomplexa	Cryptosporidium parvum	No Hits
4	Chromalveolata	Alveolate	Apicomplexa	Eimeria tenella	No Hits
5	Chromalveolata	Alveolate	Apicomplexa	Neospora caninum	No Hits
6	Chromalveolata	Alveolate	Apicomplexa	Plasmodium berghei	No Hits
7	Chromalveolata	Alveolate	Apicomplexa	Plasmodium chabaudi	No Hits
8	Chromalveolata	Alveolate	Apicomplexa	Plasmodium falciparum	No Hits
9	Chromalveolata	Alveolate	Apicomplexa	Plasmodium gallinaceum	No Hits
10	Chromalveolata	Alveolate	Apicomplexa	Plasmodium knowlesi	No Hits
11	Chromalveolata	Alveolate	Apicomplexa	Plasmodium ovale	No Hits
12	Chromalveolata	Alveolate	Apicomplexa	Plasmodium yoelii	No Hits
13	Chromalveolata	Alveolate	Apicomplexa	Plasmodium reichenowi	No Hits
14	Chromalveolata	Alveolate	Apicomplexa	Plasmodium vivax	No Hits
15	Chromalveolata	Alveolate	Apicomplexa	Theileria annulata	No Hits
16	Chromalveolata	Alveolate	Apicomplexa	Theileria parva	No Hits
17	Chromalveolata	Alveolate	Apicomplexa	Toxoplasma gondii	No Hits
18	Chromalveolata	Alveolate	Ciliophora	Tetrahymena thermophila	No Hits
19	Chromalveolata	Alveolate	Ciliophora	Paramecium tetraurelia	No Hits
20	Chromalveolata	Stramenopile	Haptophyta	Emiliania huxleyi	No Hits
21	Chromalveolata	Stramenopile	Heterokontophyta	Aureococcus anophagefferens	No Hits
22	Chromalveolata	Stramenopile	Heterokontophyta	Fragilariopsis cylindrus	No Hits
23	Chromalveolata	Stramenopile	Heterokontophyta	Phaeodactylum tricornutum	No Hits
24	Chromalveolata	Stramenopile	Heterokontophyta	Phytophthora ramorum	No Hits
25	Chromalveolata	Stramenopile	Heterokontophyta	Phytophthora sojae	No Hits
26	Chromalveolata	Stramenopile	Heterokontophyta	Thalassiosira pseudonana	No Hits
27	Excavata	Discicristate	Euglenozoa	Crithidia deanei	No Hits
28	Excavata	Discicristate	Euglenozoa	Leishmania braziliensis	No Hits
29	Excavata	Discicristate	Euglenozoa	Leishmania infantum	No Hits
30	Excavata	Discicristate	Euglenozoa	Leishmania major	No Hits
31	Excavata	Discicristate	Euglenozoa	Leptomonas seymouri	No Hits
32	Excavata	Discicristate	Euglenozoa	Trypanosoma brucei	No Hits
33	Excavata	Discicristate	Euglenozoa	Trypanosoma congolense	No Hits
34	Excavata	Discicristate	Euglenozoa	Trypanosoma vivax	No Hits
35	Excavata	Discicristate	Metamonada	Giardia intestinalis	No Hits
36	Excavata	Discicristate	Metamonada	Giardia lamblia	No Hits
37	Excavata	Discicristate	Metamonada	Trichomonas vaginalis	No Hits
38	Excavata	Discicristate	Percolozoa	Naegleria gruberi	2e-08	FoxN2	Predicted protein	sister to FoxN1-N4; FoxR1-R2
39	Archaeplastida	Green Algae	Chlorophyta	Chlamydomonas reinhardtii	No Hits
40	Archaeplastida	Green Algae	Chlorophyta	Chlorella sp. NC64A	No Hits
41	Archaeplastida	Green Algae	Chlorophyta	Micromonas pusilla	No Hits
42	Archaeplastida	Green Algae	Chlorophyta	Micromonas sp. RCC299	No Hits
43	Archaeplastida	Green Algae	Chlorophyta	Ostreococcus lucimarinus	No Hits
44	Archaeplastida	Green Algae	Chlorophyta	Ostreococcus tauri	No Hits
45	Archaeplastida	Green Algae	Chlorophyta	Volvox carteri f. Nagariensis	No Hits
46	Archaeplastida	Red Algae	Cryptophyta	Guillardia theta	No Hits
47	Archaeplastida	Red Algae	Rhodophyta	Cyanidioschyzon merolae	No Hits
48	Archaeplastida	Red Algae	Cryptophyta	Hemiselmis andersenii	No Hits
49	Archaeplastida	Streptophyte	Bryophyta	Physcomitrella patens	No Hits
50	Archaeplastida	Streptophyte	Anthophyta	Arabidopsis thaliana	No Hits
51	Archaeplastida	Streptophyte	Anthophyta	Oryza sativa	No Hits
52	Archaeplastida	Streptophyte	Anthophyta	Sorghum bicolor	No Hits
53	Archaeplastida	Streptophyte	Lycopodiophyta	Selaginella moellendorffii	No Hits
54	Archaeplastida	Streptophyte	Magnoliophyta	Populus trichocarpa	No Hits
55	Rhizaria	Rhizaria	Cercozoa	Bigelowiella natans	No Hits
56	Amoebozoa	Amoebozoa	Acanthopodia	Acanthamoeba castellani Neff	No Hits
57	Amoebozoa	Amoebozoa	Archamoebae	Entamoeba dispar	No Hits
58	Amoebozoa	Amoebozoa	Archamoebae	Entamoeba histolytica	No Hits
59	Amoebozoa	Amoebozoa	Archamoebae	Entamoeba invadens	No Hits
60	Amoebozoa	Amoebozoa	Archamoebae	Entamoeba moshkovskii	No Hits
61	Amoebozoa	Amoebozoa	Archamoebae	Entamoeba terrapinae	No Hits
62	Amoebozoa	Amoebozoa	Mycetozoa	Dictyostelium discoideum	No Hits
63	Amoebozoa	Amoebozoa	Mycetozoa	Physarum polycephalum	No Hits
64	Amoebozoa	Amoebozoa	Mycetozoa	Dictyostelium purpureum QSDP1	No Hits
65	Opisthokonta	Animalia	Annelida	Helobdella robusta	6e-31	FoxK1	e_gw1.20.242.1	sister to FoxK1-K2
66	Opisthokonta	Animalia	Arthropoda	Acyrthosiphon pisum	2e-28	FoxK1	FoxK1	sister to FoxK1-K2
67	Opisthokonta	Animalia	Arthropoda	Anopheles gambiae	8e-27	FoxK2	AGAP000662-PA	sister to FoxK1-K2
68	Opisthokonta	Animalia	Arthropoda	Apis mellifera	4e-29	FoxK2	similar to forkhead box K1	sister to FoxK1-K2
69	Opisthokonta	Animalia	Arthropoda	Drosophila melanogaster	5e-25	FoxG1	RE11345p	FoxG1
70	Opisthokonta	Animalia	Arthropoda	Nasonia vitripennis	3e-28	FoxK2	similar to Forkhead box K1	sister to FoxK1-K2
71	Opisthokonta	Animalia	Chordata	Ciona intestinalis	3e-26	FoxJ3	transcription factor protein	FoxJ3
72	Opisthokonta	Animalia	Nematoda	Caenorhabditis elegans	2e-23	FoxG1	ForKHead transcription factor family member (fkh-2)	FoxG1
73	Opisthokonta	Fungi	Ascomycota	Alternaria brassicicola	1e-22	FoxI1	AB07947.1	sister to FoxJ1-J3; FoxK1-K2
74	Opisthokonta	Fungi	Ascomycota	Aspergillus fumigatus	3e-28	FoxI3	forkhead transcription factor (Sep1)	sister to FoxJ1-J3; FoxK1-K2
75	Opisthokonta	Fungi	Ascomycota	Cochliobolus heterostrophus C5	4e-25	FoxK1	estExt_Genewise1Plus.C_11317	sister to FoxJ1, FoxK1-K2
76	Opisthokonta	Fungi	Ascomycota	Cryphonectria parasitica	1e-21	Foxk2	estExt_fgenesh1_pg.C_10757	sister to FoxK1-K2
77	Opisthokonta	Fungi	Ascomycota	Debaryomcyces hansenii	6e-24	FoxI2	DEHA2F11308p	sister to FoxJ1-J3; FoxK1-K2
78	Opisthokonta	Fungi	Ascomycota	Gibberella zeae	2e-23	FoxI1	hypothetical protein FG06944.1	sister to FoxJ1-J3; FoxK1-K2
79	Opisthokonta	Fungi	Ascomycota	Kluyveromyces lactis	1e-22	FoxK1	hypothetical protein	sister to FoxK1-K2
80	Opisthokonta	Fungi	Ascomycota	Magnaporthe grisea	No Hits
81	Opisthokonta	Fungi	Ascomycota	Mycosphaerella fijiensis	4e-28	FoxI3	e_gw1.15.387.1	sister to FoxJ1-J3; FoxK1-K2
82	Opisthokonta	Fungi	Ascomycota	Mycosphaerella graminicola	3e-29	FoxG1	e_gw.7.605.1	sister to FoxJ1, FoxK1-K2
83	Opisthokonta	Fungi	Ascomycota	Nectria haematococca	7e-24	FoxI1	hypothetical protein NECHADRAFT_104145	sister to FoxJ1-J3; FoxK1-K2
84	Opisthokonta	Fungi	Ascomycota	Neurospora crassa	1e-23	FoxI3	hypothetical protein NCU06173	sister to FoxJ1-J3; FoxK1-K2
85	Opisthokonta	Fungi	Ascomycota	Pichia stipitis	8e-24	FoxJ3	transcription factor	sister to FoxJ2-J3
86	Opisthokonta	Fungi	Ascomycota	Pyrenophora tritici-repentis	4e-21	FoxI1	forkhead box protein J2	sister to FoxJ1-J3; FoxK1-K2
87	Opisthokonta	Fungi	Ascomycota	Trichoderma atroviride	4e-29	FoxI1	fgenesh1_pm.C_scaffold_10000331	sister to FoxJ1-J3; FoxK1-K2
88	Opisthokonta	Fungi	Ascomycota	Trichoderma virens	3e-29	FoxI1	e_gw1.2.100.1	sister to FoxJ1-J3; FoxK1-K2
89	Opisthokonta	Fungi	Ascomycota	Yarrowia lipolytica	2e-26	FoxJ3	YALI0C09185p	sister to FoxJ1-J3; FoxK1-K2
90	Opisthokonta	Fungi	Basidiomycota	Cryptococcus neoformans	6e-15	FoxK1	hypothetical protein CNBK2900	sister to FoxO1, O3, O4, O6
91	Opisthokonta	Fungi	Basidiomycota	Heterobasidion annosum	2e-19	FoxJ2	e_gw1.4.2249.1	sister to FoxN1-N4; FoxR1-R2
92	Opisthokonta	Fungi	Basidiomycota	Melampsora laricis-populina	1e-26	FoxK2	fgenesh1_pg.C_scaffold_28000065	sister to FoxK1-K2
93	Opisthokonta	Fungi	Basidiomycota	Phanerochaete chrysosporium	3e-21	FoxJ2	fgenesh1_pg.C_scaffold_2000701	sister to FoxN1-N4; FoxR1-R2
94	Opisthokonta	Fungi	Basidiomycota	Pleurotus ostreatus	9e-20	FoxJ3	e_gw1.4.269.1	sister to FoxN1-N4; FoxR1-R2
95	Opisthokonta	Fungi	Basidiomycota	Postia placenta	4e-21	FoxJ2	estExt_Genewise1Plus.C_1000102	sister to FoxN1-N4; FoxR1-R2
96	Opisthokonta	Fungi	Basidiomycota	Sporobolomyces roseus	2e-22	FoxK1	estExt_fgenesh1_pg.C_30269	sister to FoxN1-N4; FoxR1-R2; FoxP1-P4; FoxO1, O3, O4, O6
97	Opisthokonta	Fungi	Basidiomycota	Ustilago maydis	1e-20	FoxL2	hypothetical protein UM01042.1	sister to FoxO1, O3, O4, O6
98	Opisthokonta	Fungi	Chytridiomycota	Batrachochytrium dendrobatidis	3e-24	FoxJ2	estExt_fgenesh1_pg.C_40396	sister to FoxN1-N4; FoxR1-R2
99	Opisthokonta	Fungi	Zygomycota	Mucor circinelloides	9e-30	FoxK2	e_gw1.1.1225.1	sister to FoxJ1-J3; FoxK1-K2
100	Opisthokonta	Fungi	Zygomycota	Phycomyces blakesleeanus	2e-29	FoxJ3	estExt_fgeneshPB_pg.C_490005	sister to FoxJ2-J3
101	Opisthokonta	Animalia	Arthropoda	Aedes aegypti	9e-27	FoxK2	forkhead box protein (AaegFOXK1)	sister to FoxK1-K2
102	Opisthokonta	Animalia	Chordata	Anolis carolinensis	No Hits
103	Opisthokonta	Fungi	Ascomycota	Aspergillus flavus	7e-28	FoxI3	forkhead transcription factor (Sep1)	sister to FoxJ1-J3; FoxK1-K2
104	Opisthokonta	Fungi	Ascomycota	Aspergillus nidulans	6e-27	FoxI3	hypothetical protein AN8858.2	sister to FoxJ1-J3; FoxK1-K2
105	Opisthokonta	Animalia	Arthropoda	Bombyx mori	2e-25	FoxG1	forkfead transcription factor G1	FoxG1
106	Opisthokonta	fungi	Ascomycota	Botrytis cinerea	1e-22	FoxJ3	hypothetical protein BC1G_06590	sister to FoxJ1-J3; FoxK1-K2
107	Opisthokonta	Animalia	Nematoda	Brugia malayi	4e-25	FoxG1	Forkhead transcription factor family protein 2, isoform b, putative	FoxG1
108	Opisthokonta	Animalia	Nematoda	Caenorhabditis brenneri	6e-18	FoxB1	hypothetical protein Cbre_JD13.008	FoxG1
109	Opisthokonta	Animalia	Nematoda	Caenorhabditis briggsae	5e-23	FoxG1	CBR-FKH-2 protein	FoxG1
110	Opisthokonta	Animalia	Nematoda	Caenorhabditis japonica	1e-23	FoxD2	CJA16219	sister to FoxD1-D4
111	Opisthokonta	Animalia	Nematoda	Caenorhabditis remanei	3e-23	FoxD3	CRE-UNC-130 protein	sister to FoxD1-D4
112	Opisthokonta	Animalia	Chordata	Callorhinchus milii	7e-18	FoxN4	forkhead box N4	FoxN4
113	Opisthokonta	fungi	Ascomycota	Candida albicans	2e-24	FoxJ3	forkhead-like transcriptional regulator	sister to FoxJ2-J3
114	Opisthokonta	fungi	Ascomycota	Candida guilliermondii	1e-22	FoxJ3	hypothetical protein PGUG_02044	sister to FoxJ2-J3
115	Opisthokonta	fungi	Ascomycota	Candida lusitaniae	6e-23	FoxJ3	hypothetical protein CLUG_01333	sister to FoxJ2-J3
116	Opisthokonta	fungi	Ascomycota	Candida parapsilosis	No Hits
117	Opisthokonta	fungi	Ascomycota	Candida tropicalis	1e-23	FoxJ3	hypothetical protein CTRG_05718	sister to FoxJ2-J3
118	Opisthokonta	fungi	Ascomycota	Chaetomium globosum	4e-24	FoxJ3	hypothetical protein CHGG_03283	sister to FoxJ2-J3
119	Opisthokonta	Animalia	Chordata	Ciona savignyi	2e-38	FoxJ3	ENSCSAVP00000002491	FoxJ3
120	Opisthokonta	fungi	Ascomycota	Cochliobolus heterostrophus	3.67e-24	FoxK1	fgenesh1_pg.C_scaffold_1000548	sister to FoxJ1, FoxK1-K2
121	Opisthokonta	Fungi	Basidiomycota	Coprinus cinerea	6e-16	FoxJ2	hypothetical protein CC1G_00050	sister to FoxN1-N4; FoxR1-R2
122	Opisthokonta	Animalia	Arthropoda	Culex quinquefasciatus	5e-27	FoxK2	conserved hypothetical protein	sister to FoxK1-K2
123	Opisthokonta	Animalia	Chordata	Dasypus novemcinctus	6.4e-41	FoxJ3	forkhead box J3	FoxJ3
124	Opisthokonta	Animalia	Chordata	Dipodomys ordii	7.5e-41	FoxJ3	forkhead box J3	FoxJ3
125	Opisthokonta	Animalia	Arthropoda	Drosophila ananassae	3e-25	FoxG1	GF15039	FoxG1
126	Opisthokonta	Animalia	Arthropoda	Drosophila erecta	2e-25	FoxG1	GG24972	FoxG1
127	Opisthokonta	Animalia	Arthropoda	Drosophila grimshawi	7e-26	FoxG1	GH11194	FoxG1
128	Opisthokonta	Animalia	Arthropoda	Drosophila mojavensis	8e-26	FoxG1	GI18115	FoxG1
129	Opisthokonta	Animalia	Arthropoda	Drosophila persimilis	8e-26	FoxG1	GL18683	FoxG1
130	Opisthokonta	Animalia	Arthropoda	Drosophila pseudoobscura	8e-26	FoxG1	GA15533	FoxG1
131	Opisthokonta	Animalia	Arthropoda	Drosophila sechellia	2e-25	FoxG1	GM18443	FoxG1
132	Opisthokonta	Animalia	Arthropoda	Drosophila simulans	1e-24	foxD3	GD11717	sister to FoxD1-D4
133	Opisthokonta	Animalia	Arthropoda	Drosophila virilis	7e-26	FoxG1	GJ18555	FoxG1
134	Opisthokonta	Animalia	Arthropoda	Drosophila willistoni	2e-25	FoxG1	GK25667	FoxG1
135	Opisthokonta	Animalia	Arthropoda	Drosophila yakuba	2e-25	FoxG1	GE18263	FoxG1
136	Opisthokonta	Animalia	Chordata	Echinops telfairi	7.8e-41	FoxJ3	forkhead box J3	FoxJ3
137	Opisthokonta	Fungi	Ascomycota	Fusarium graminearum	2e-23	FoxI1	hypothetical protein FG06944.1	sister to FoxJ1-J3; FoxK1-K2
138	Opisthokonta	Fungi	Ascomycota	Fusarium oxysporum	3.38801e-22	FoxI1	hypothetical protein	sister to FoxJ1-J3; FoxK1-K2
139	Opisthokonta	Fungi	Ascomycota	Fusarium verticillioides	3.38801e-22	FoxI1	hypothetical protein	sister to FoxJ1-J3; FoxK1-K2
140	Opisthokonta	fungi	Ascomycota	Lodderomyces elongisporus	1e-22	FoxJ3	conserved hypothetical protein	sister to FoxJ2-J3
141	Opisthokonta	Choanozoa	Choanozoa	Monosiga ovata	No Hits
142	Opisthokonta	Fungi	Ascomycota	Neosartorya fischeri	2e-28	FoxI3	forkhead transcription factor (Sep1)	sister to FoxJ1-J3; FoxK1-K2
143	Opisthokonta	Animalia	Chordata	Oryzias latipes	4.3e-40	FoxJ3	forkhead box J3	FoxJ3
144	Opisthokonta	Animalia	Chordata	Otolemur garnettii	1.3e-37	FoxK2	forkhead box K2	FoxK2
145	Opisthokonta	Animalia	Nematoda	Pristionchus pacificus	No Hits
146	Opisthokonta	Fungi	Zygomycota	Rhizopus oryzae	6.61748e-25	FoxJ3	hypothetical protein	sister to FoxJ2-J3
147	Opisthokonta	Fungi	Ascomycota	Saccharomyces bayanus	No Hits
148	Opisthokonta	Fungi	Ascomycota	Saccharomyces castellii	No Hits
149	Opisthokonta	Fungi	Ascomycota	Saccharomyces kluyveri	No Hits
150	Opisthokonta	Fungi	Ascomycota	Saccharomyces kudriavzevii	No Hits
151	Opisthokonta	Fungi	Ascomycota	Saccharomyces mikatae	No Hits
152	Opisthokonta	Fungi	Ascomycota	Saccharomyces paradoxus	No Hits
153	Opisthokonta	Fungi	Ascomycota	Schizosaccharomyces octosporus	No Hits
154	Opisthokonta	Fungi	Ascomycota	Sclerotinia sclerotiorum	5e-23	FoxI1	hypothetical protein SS1G_00580	sister to FoxJ1-J3; FoxK1-K2
155	Opisthokonta	Animalia	Chordata	Sorex araneus	1.1e-37	FoxK2	forkhead box K2	FoxK2
156	Opisthokonta	Animalia	Chordata	Spermophilus tridecemlineatus	6.8e-41	FoxJ3	forkhead box J3	FoxJ3
157	Opisthokonta	Animalia	Chordata	Tarsius syrichta	1.3e-37	FoxK2	forkhead box K2	FoxK2
158	Opisthokonta	Fungi	Ascomycota	Trichoderma reesei	2.29e-29	FoxI1	estExt_fgenesh1_pm.C_10175	sister to FoxJ1-J3; FoxK1-K2
159	Opisthokonta	Animalia	Chordata	Vicugna pacos	3.3e-31	FoxA1	forkhead box A1	FoxA1
The following databases were used to conduct the searches: NCBI non-redundant protein sequences database (http://blast.ncbi.nlm.nih.gov/Blast.cgi), Joint Genomes Institute, Department of Energy (genome.jgi-psf.org), Human Genome Sequencing Center, Baylor College of Medicine (http://www.hgsc.bcm.tmc.edu), Broad Institute (www.broadinstitute.org), Ensembl Genome Browser (http://www.ensembl.org) and…
