# Supplementary material for: Evolutionarily Ancient Association of the FoxJ1 Transcription Factor with the Motile Ciliogenic Program
Source: PLoS Genet. 2012 Nov 8;8(11):e1003019. doi: 10.1371/journal.pgen.1003019 (PMC3493443; doi:10.1371/journal.pgen.1003019)
Supplement: Table S2 — List of organisms in which FoxJ1 orthologs were searched using the full-length human FoxJ1 protein sequence. (XLSX) [file pgen.1003019.s003.xlsx]

## Sheet: Sheet1
Supplementary Table 2. List of organisms in which FoxJ1 orthologs were searched using the full-length human FoxJ1 protein sequence.
S.No.	Supergroup	Group	Phylum/subphylum	Organism	E-value	Reverse-BLAST	Annotation	Phylogenetic analyses	Bootstrap (only for Foxj1)	Database
1	Chromalveolata	Alveolate	Apicomplexa	Babesia bovis	No Hits
2	Chromalveolata	Alveolate	Apicomplexa	Cryptosporidium hominis	No Hits
3	Chromalveolata	Alveolate	Apicomplexa	Cryptosporidium parvum	No Hits
4	Chromalveolata	Alveolate	Apicomplexa	Eimeria tenella	No Hits
5	Chromalveolata	Alveolate	Apicomplexa	Neospora caninum	No Hits
6	Chromalveolata	Alveolate	Apicomplexa	Plasmodium berghei	No Hits
7	Chromalveolata	Alveolate	Apicomplexa	Plasmodium chabaudi	No Hits
8	Chromalveolata	Alveolate	Apicomplexa	Plasmodium falciparum	No Hits
9	Chromalveolata	Alveolate	Apicomplexa	Plasmodium gallinaceum	No Hits
10	Chromalveolata	Alveolate	Apicomplexa	Plasmodium knowlesi	No Hits
11	Chromalveolata	Alveolate	Apicomplexa	Plasmodium ovale	No Hits
12	Chromalveolata	Alveolate	Apicomplexa	Plasmodium yoelii	No Hits
13	Chromalveolata	Alveolate	Apicomplexa	Plasmodium reichenowi	0.0001	mucin and cadherin-like, isoform CRA_a	merzoite surface protein 1	sister to FoxR1-R2; FoxP1-P4
14	Chromalveolata	Alveolate	Apicomplexa	Plasmodium vivax	No Hits
15	Chromalveolata	Alveolate	Apicomplexa	Theileria annulata	No Hits
16	Chromalveolata	Alveolate	Apicomplexa	Theileria parva	0.0009	protein FAM186A	hypothetical protein	sister to FoxP1-P4
17	Chromalveolata	Alveolate	Apicomplexa	Toxoplasma gondii	No Hits
18	Chromalveolata	Alveolate	Ciliophora	Tetrahymena thermophila	No Hits
19	Chromalveolata	Alveolate	Ciliophora	Paramecium tetraurelia	No Hits
20	Chromalveolata	Stramenopile	Haptophyta	Emiliania huxleyi	No Hits
21	Chromalveolata	Stramenopile	Heterokontophyta	Aureococcus anophagefferens	0.0008	plectin isoform 1	hypothetical protein AURANDRAFT_61664	sister to FoxR1-R2; FoxP1-P4
22	Chromalveolata	Stramenopile	Heterokontophyta	Fragilariopsis cylindrus	No Hits
23	Chromalveolata	Stramenopile	Heterokontophyta	Phaeodactylum tricornutum	No Hits
24	Chromalveolata	Stramenopile	Heterokontophyta	Phytophthora ramorum	No Hits
25	Chromalveolata	Stramenopile	Heterokontophyta	Phytophthora sojae	No Hits
26	Chromalveolata	Stramenopile	Heterokontophyta	Thalassiosira pseudonana	No Hits
27	Excavata	Discicristate	Euglenozoa	Crithidia deanei	No Hits
28	Excavata	Discicristate	Euglenozoa	Leishmania braziliensis	No Hits
29	Excavata	Discicristate	Euglenozoa	Leishmania infantum	No Hits
30	Excavata	Discicristate	Euglenozoa	Leishmania major	No Hits
31	Excavata	Discicristate	Euglenozoa	Leptomonas seymouri	No Hits
32	Excavata	Discicristate	Euglenozoa	Trypanosoma brucei	No Hits
33	Excavata	Discicristate	Euglenozoa	Trypanosoma congolense	No Hits
34	Excavata	Discicristate	Euglenozoa	Trypanosoma vivax	No Hits
35	Excavata	Discicristate	Metamonada	Giardia intestinalis	No Hits
36	Excavata	Discicristate	Metamonada	Giardia lamblia	No Hits
37	Excavata	Discicristate	Metamonada	Trichomonas vaginalis	No Hits
38	Excavata	Discicristate	Percolozoa	Naegleria gruberi	2e-08	autophagy protein 5	fgeneshNG_pg.scaffold_9000268	sister to FoxR1-R2; FoxP1-P4
39	Archaeplastida	Green Algae	Chlorophyta	Chlamydomonas reinhardtii	No Hits					JGI
40	Archaeplastida	Green Algae	Chlorophyta	Chlorella sp. NC64A	No Hits					JGI
41	Archaeplastida	Green Algae	Chlorophyta	Micromonas pusilla	No Hits					JGI
42	Archaeplastida	Green Algae	Chlorophyta	Micromonas sp. RCC299	No Hits					JGI
43	Archaeplastida	Green Algae	Chlorophyta	Ostreococcus lucimarinus	No Hits					JGI
44	Archaeplastida	Green Algae	Chlorophyta	Ostreococcus tauri	No Hits					JGI
45	Archaeplastida	Green Algae	Chlorophyta	Volvox carteri f. Nagariensis	No Hits					JGI
46	Archaeplastida	Red Algae	Cryptophyta	Guillardia theta	No Hits					JGI
47	Archaeplastida	Red Algae	Rhodophyta	Cyanidioschyzon merolae	No Hits
48	Archaeplastida	Red Algae	Cryptophyta	Hemiselmis andersenii	No Hits
49	Archaeplastida	Streptophyte	Bryophyta	Physcomitrella patens	No Hits
50	Archaeplastida	Streptophyte	Anthophyta	Arabidopsis thaliana	No Hits
51	Archaeplastida	Streptophyte	Anthophyta	Oryza sativa	No Hits
52	Archaeplastida	Streptophyte	Anthophyta	Sorghum bicolor	No Hits
53	Archaeplastida	Streptophyte	Lycopodiophyta	Selaginella moellendorffii	No Hits					JGI
54	Archaeplastida	Streptophyte	Magnoliophyta	Populus trichocarpa	No Hits
55	Rhizaria	Rhizaria	Cercozoa	Bigelowiella natans	No Hits					JGI
56	Amoebozoa	Amoebozoa	Acanthopodia	Acanthamoeba castellani Neff	No Hits					HGSC
57	Amoebozoa	Amoebozoa	Archamoebae	Entamoeba dispar	No Hits
58	Amoebozoa	Amoebozoa	Archamoebae	Entamoeba histolytica	No Hits
59	Amoebozoa	Amoebozoa	Archamoebae	Entamoeba invadens	No Hits
60	Amoebozoa	Amoebozoa	Archamoebae	Entamoeba moshkovskii	No Hits
61	Amoebozoa	Amoebozoa	Archamoebae	Entamoeba terrapinae	No Hits
62	Amoebozoa	Amoebozoa	Mycetozoa	Dictyostelium discoideum	No Hits
63	Amoebozoa	Amoebozoa	Mycetozoa	Physarum polycephalum	No Hits
64	Amoebozoa	Amoebozoa	Mycetozoa	Dictyostelium purpureum QSDP1	No Hits
65	Opisthokonta	Animalia	Annelida	Helobdella robusta	7.29e-34	UNC13B protein	fgenesh1_pg.C_scaffold_4000249	sister to FoxR1-R2; FoxP1-P4		JGI
66	Opisthokonta	Animalia	Arthropoda	Acyrthosiphon pisum	3e-40	FoxJ1	PREDICTED: forkhead box protein J2-like isoform 1	sister to FoxJ2-J3
67	Opisthokonta	Animalia	Arthropoda	Anopheles gambiae	2e-34	FoxK2	AGAP000662-PA	sister to FoxR1-R2; FoxP1-P4
68	Opisthokonta	Animalia	Arthropoda	Apis mellifera	3e-43	FoxJ1	forkhead box protein J1-like	FoxJ1	79
69	Opisthokonta	Animalia	Arthropoda	Drosophila melanogaster	4e-32	forkhead box K1	forkhead domain 68A, isoform G	sister to FoxR1-R2; FoxP1-P4
70	Opisthokonta	Animalia	Arthropoda	Nasonia vitripennis	7e-41	FoxJ1	forkhead box protein J1-B-like	sister to FoxJ1-J3
71	Opisthokonta	Animalia	Chordata	Ciona intestinalis	4e-33	FoxK1	transcription factor protein	sister to FoxK1-K2
72	Opisthokonta	Animalia	Nematoda	Caenorhabditis elegans	1e-29	FoxG1	ForKHead transcription factor family member (fkh-2)	FoxG1
73	Opisthokonta	Fungi	Ascomycota	Alternaria brassicicola	1.19e-23	FoxJ3	AB07947.1	sister to FoxR1-R2; FoxP1-P4		JGI
74	Opisthokonta	Fungi	Ascomycota	Aspergillus fumigatus	9e-33	FoxJ3	forkhead transcription factor (Sep1)	unresolved clade
75	Opisthokonta	Fungi	Ascomycota	Cochliobolus heterostrophus C5	1.28e-22	FoxJ1	CocheC5_1.estExt_Genewise1Plus.C_11317	sister to FoxR1-R2; FoxP1-P4		JGI
76	Opisthokonta	Fungi	Ascomycota	Cryphonectria parasitica	4.68e-21	Foxk2	fgenesh1_pg.C_scaffold_1000762	sister to FoxR1-R2; FoxP1-P4		JGI
77	Opisthokonta	Fungi	Ascomycota	Debaryomcyces hansenii	No Hits
78	Opisthokonta	Fungi	Ascomycota	Gibberella zeae	9e-28	FoxI1	hypothetical protein FG06944.1	unresolved
79	Opisthokonta	Fungi	Ascomycota	Kluyveromyces lactis	2e-27	FoxK2	hypothetical protein	sister to FoxJ2-J3
80	Opisthokonta	Fungi	Ascomycota	Magnaporthe grisea	No Hits
81	Opisthokonta	Fungi	Ascomycota	Mycosphaerella fijiensis	1.37e-28	FoxI1	fgenesh1_pg.C_scaffold_15000123	sister to FoxR1-R2; FoxP1-P4		JGI
82	Opisthokonta	Fungi	Ascomycota	Mycosphaerella graminicola	5.14e-29	FoxI1	fgenesh1_pg.C_chr_8000263	sister to FoxJ1, FoxK1-K2		JGI
83	Opisthokonta	Fungi	Ascomycota	Nectria haematococca	2.28e-29	FoxI1	estExt_fgenesh1_pm.C_sca_3_chr4_2_00404	unresolved		JGI
84	Opisthokonta	Fungi	Ascomycota	Neurospora crassa	1e-28	FoxI1	hypothetical protein NCU06173	unresolved clade
85	Opisthokonta	Fungi	Ascomycota	Pichia stipitis	5.49e-26	FoxJ3	gww1.2.1.1738.1	sister to FoxR1-R2; FoxP1-P4		JGI
86	Opisthokonta	Fungi	Ascomycota	Pyrenophora tritici-repentis	6.75e-23	FoxK1	PTRT_00223	sister to FoxR1-R2; FoxP1-P4		JGI
87	Opisthokonta	Fungi	Ascomycota	Trichoderma atroviride	7.85e-29	FoxI1	e_gw1.10.113.1	unresolved		JGI
88	Opisthokonta	Fungi	Ascomycota	Trichoderma virens	2.34e-29	FoxI1	gw1.2.1467.1	sister to FoxR1-R2; FoxP1-P4		JGI
89	Opisthokonta	Fungi	Ascomycota	Yarrowia lipolytica	1e-30	FoxJ1	YALI0C09185p	sister to FoxR1-R2; FoxP1-P4
90	Opisthokonta	Fungi	Basidiomycota	Cryptococcus neoformans	3e-18	FoxJ1	hypothetical protein	sister to FoxR1-R2; FoxP1-P4
91	Opisthokonta	Fungi	Basidiomycota	Heterobasidion annosum	1.43e-17	FoxJ2	e_gw1.03.3442.1	sister to FoxN1-N4		JGI
92	Opisthokonta	Fungi	Basidiomycota	Melampsora laricis-populina	2.46e-27	FoxK2	fgenesh2_pg.28_74	unresolved clade		JGI
93	Opisthokonta	Fungi	Basidiomycota	Phanerochaete chrysosporium	2.36e-20	FoxJ2	fgenesh1_pg.C_scaffold_2000701	sister to FoxN1-N4		JGI
94	Opisthokonta	Fungi	Basidiomycota	Pleurotus ostreatus	2.38e-18	FoxJ3	e_gw1.4.269.1	sister to FoxN1 and FoxN4		JGI
95	Opisthokonta	Fungi	Basidiomycota	Postia placenta	2.95e-20	FoxJ3	estExt_Genewise1Plus.C_1000102	sister to FoxN1-N4		JGI
96	Opisthokonta	Fungi	Basidiomycota	Sporobolomyces roseus	1.59e-22	FoxI1	fgenesh1_pg.C_scaffold_2000561	sister to FoxR1-R2; FoxP1-P4		JGI
97	Opisthokonta	Fungi	Basidiomycota	Ustilago maydis	6e-25	FoxI1	hypothetical protein UM01042.1	sister to FoxR1-R2; FoxP1-P4
98	Opisthokonta	Fungi	Chytridiomycota	Batrachochytrium dendrobatidis	1.38e-26	FoxJ1	GP3.004660	sister to FoxR1-R2; FoxP1-P4		JGI
99	Opisthokonta	Fungi	Zygomycota	Mucor circinelloides	4.61e-32	FoxK2	e_gw1.1.1225.1	sister to FoxK1-K2		JGI
100	Opisthokonta	Fungi	Zygomycota	Phycomyces blakesleeanus	4.08e-28	FoxJ3	estExt_fgeneshPB_pg.C_490005	sister to FoxJ2-J3		JGI
101	Opisthokonta	Animalia	Arthropoda	Aedes aegypti	2e-34	FoxK2	forkhead box protein (AaegFOXK1)	sister to FoxR1-R2; FoxP1-P4
102	Opisthokonta	Animalia	Chordata	Anolis carolinensis	4.1e-177	FoxJ1	forkhead box J1	FoxJ1	100	Ensembl
103	Opisthokonta	Fungi	Ascomycota	Aspergillus flavus	2e-33	FoxK2	forkhead transcription factor Fkh1/2, putative	sister to FoxJ2-J3
104	Opisthokonta	Fungi	Ascomycota	Aspergillus nidulans	2e-32	FoxK2	hypothetical protein AN2854.2	sister to FoxJ2-J3
105	Opisthokonta	Animalia	Arthropoda	Bombyx mori	2e-32	FoxG1	forkhead transcription factor G1	FoxG1
106	Opisthokonta	fungi	Ascomycota	Botrytis cinerea	6e-27	FoxI1	hypothetical protein BC1G_06590	sister to FoxR1-R2; FoxP1-P4
107	Opisthokonta	Animalia	Nematoda	Brugia malayi	3e-31	FoxG1	Forkhead transcription factor family protein 2, isoform b, putative	FoxG1
108	Opisthokonta	Animalia	Nematoda	Caenorhabditis brenneri	No Hits
109	Opisthokonta	Animalia	Nematoda	Caenorhabditis briggsae	3e-30	FoxD4	C. briggsae CBR-UNC-130 protein	FoxD4
110	Opisthokonta	Animalia	Nematoda	Caenorhabditis japonica	No Hits	FoxD2	CJA16219
111	Opisthokonta	Animalia	Nematoda	Caenorhabditis remanei	3e-30	FoxD4	CRE-UNC-130 protein	FoxD4
112	Opisthokonta	Animalia	Chordata	Callorhinchus milii	No Hits
113	Opisthokonta	fungi	Ascomycota	Candida albicans	3e-29	FoxJ3	potential forkhead-like transcriptional regulator	sister to FoxJ2-J3
114	Opisthokonta	fungi	Ascomycota	Candida guilliermondii	9e-28	FoxJ3	hypothetical protein PGUG_02044	sister to FoxR1-R2; FoxP1-P4
115	Opisthokonta	fungi	Ascomycota	Candida lusitaniae	1e-27	FoxK1	hypothetical protein CLUG_01333	sister to FoxR1-R2; FoxP1-P4
116	Opisthokonta	fungi	Ascomycota	Candida parapsilosis	No Hits
117	Opisthokonta	fungi	Ascomycota	Candida tropicalis	3e-28	FoxJ3	hypothetical protein CTRG_05718	sister to FoxJ1-J3
118	Opisthokonta	fungi	Ascomycota	Chaetomium globosum	3e-28	FoxJ3	hypothetical protein CHGG_03283	sister to FoxN1-N4
119	Opisthokonta	Animalia	Chordata	Ciona savignyi	1.3e-38	FoxJ3	ENSCSAVP00000002491	sister to FoxJ2-J3		Ensembl
120	Opisthokonta	fungi	Ascomycota	Cochliobolus heterostrophus	No Hits
121	Opisthokonta	Fungi	Basidiomycota	Coprinus cinerea	2.52413e-17	FoxJ2	hypothetical protein CC1G_00050	sister to FoxN1 and FoxN4		Broad
122	Opisthokonta	Animalia	Arthropoda	Culex quinquefasciatus	2e-34	FoxK1	conserved hypothetical protein	sister to FoxR1-R2; FoxP1-P4
123	Opisthokonta	Animalia	Chordata	Dasypus novemcinctus	7.6e-45	FoxJ2	forkhead box J2	FoxJ2		Ensembl
124	Opisthokonta	Animalia	Chordata	Dipodomys ordii	1.2e-221	FoxJ1	forkhead box J1	FoxJ1	100	Ensembl
125	Opisthokonta	Animalia	Arthropoda	Drosophila ananassae	8e-31	FoxD4	GF13549	FoxG1
126	Opisthokonta	Animalia	Arthropoda	Drosophila erecta	4e-32	FoxK1	GG13935	sister to FoxK1-K2
127	Opisthokonta	Animalia	Arthropoda	Drosophila grimshawi	4e-32	FoxK1	GH14639	sister to FoxR1-R2; FoxP1-P4
128	Opisthokonta	Animalia	Arthropoda	Drosophila mojavensis	4e-32	FoxK1	GI11623	sister to FoxK1-K2
129	Opisthokonta	Animalia	Arthropoda	Drosophila persimilis	4e-32	FoxK1	GL22763	sister to FoxR1-R2; FoxP1-P4
130	Opisthokonta	Animalia	Arthropoda	Drosophila pseudoobscura	4e-31	FoxG1	GA15533	FoxG1
131	Opisthokonta	Animalia	Arthropoda	Drosophila sechellia	7e-31	FoxD4	GM15965	sister to FoxR1-R2; FoxP1-P4
132	Opisthokonta	Animalia	Arthropoda	Drosophila simulans	4e-31	foxD4	GD11717	FoxG1
133	Opisthokonta	Animalia	Arthropoda	Drosophila virilis	7e-31	fox L1	GJ16301	FoxG1
134	Opisthokonta	Animalia	Arthropoda	Drosophila willistoni	5e-32	FoxK1	GK20555	sister to FoxJ2-J3
135	Opisthokonta	Animalia	Arthropoda	Drosophila yakuba	3e-32	FoxK1	GE20234	sister to FoxK1-K2
136	Opisthokonta	Animalia	Chordata	Echinops telfairi	3.2e-39	FoxK2	forkhead box K2	FoxK2		Ensembl
137	Opisthokonta	Fungi	Ascomycota	Fusarium graminearum	3e-26	FoxL1	hypothetical protein FG06944.1	unresolved
138	Opisthokonta	Fungi	Ascomycota	Fusarium oxysporum	6e-26	FoxK1	hypothetical protein FOXB_16054	sister to FoxJ1-J3
139	Opisthokonta	Fungi	Ascomycota	Fusarium verticillioides	No Hits
140	Opisthokonta	fungi	Ascomycota	Lodderomyces elongisporus	6e-28	FoxJ3	conserved hypothetical protein	sister to FoxR1-R2; FoxP1-P4
141	Opisthokonta	Choanozoa	Choanozoa	Monosiga ovata	No Hits
142	Opisthokonta	Fungi	Ascomycota	Neosartorya fischeri	1e-32	FoxJ1	forkhead transcription factor Fkh1/2, putative	sister to FoxJ1-J3
143	Opisthokonta	Animalia	Chordata	Oryzias latipes	1.5e-55	FoxJ1	forkhead box J1	FoxJ1	100	Ensembl
144	Opisthokonta	Animalia	Chordata	Otolemur garnettii	8.3e-271	FoxJ1	forkhead box J1	FoxJ1	100	Ensembl
145	Opisthokonta	Animalia	Nematoda	Pristionchus pacificus	No Hits
146	Opisthokonta	Fungi	Zygomycota	Rhizopus oryzae	7.36055e-25	FoxJ3	Hypothetical protein	unresolved
147	Opisthokonta	Fungi	Ascomycota	Saccharomyces bayanus	No Hits
148	Opisthokonta	Fungi	Ascomycota	Saccharomyces castellii	1e-29	FoxJ1	hypothetical protein NCAS_0G02930	sister to FoxR1-R2; FoxP1-P4
149	Opisthokonta	Fungi	Ascomycota	Saccharomyces kluyveri	No Hits
150	Opisthokonta	Fungi	Ascomycota	Saccharomyces kudriavzevii	No Hits
151	Opisthokonta	Fungi	Ascomycota	Saccharomyces mikatae	No Hits
152	Opisthokonta	Fungi	Ascomycota	Saccharomyces paradoxus	No Hits
153	Opisthokonta	Fungi	Ascomycota	Schizosaccharomyces octosporus	No Hits
154	Opisthokonta	Fungi	Ascomycota	Sclerotinia sclerotiorum	4e-27	FoxI1	hypothetical protein SS1G_00580	unresolved
155	Opisthokonta	Animalia	Chordata	Sorex araneus	1.1e-39	FoxD4	ENSSARP00000009264	FoxD4		Ensembl
156	Opisthokonta	Animalia	Chordata	Spermophilus tridecemlineatus	5.8e-43	FoxJ2	forkhead box J2	FoxJ2		Ensembl
157	Opisthokonta	Animalia	Chordata	Tarsius syrichta	1.4e-41	FoxK2	forkhead box K2	FoxK2		Ensembl
158	Opisthokonta	Fungi	Ascomycota	Trichoderma reesei	3.85e-30	FoxJ3	estExt_fgenesh1_pm.C_10175	sister to FoxR1-R2; FoxP1-P4		JGI
159	Opisthokonta	Animalia	Chordata	Vicugna pacos	1.8e-40	FoxJ3	forkhead box J3	FoxJ3		Ensembl
160	Opisthokonta	Animalia	Placozoa	Trichoplax adhaerens	2e-52	FoxJ1	Hypothetical protein TRIADDRAFT_17444	FoxJ1	71	NCBI
161	Opisthokonta	Animalia	Cnidaria	Hydra magnipapillata	9e-40	FoxJ1	Similar to FoxJ1	sister to FoxR1-R2; FoxP1-P4		NCBI
162	Opisthokonta	Animalia	Cnidaria	Nematostella vectensis	1e-54	FoxJ1	Predicted protein	FoxJ1	100	NCBI
163	Opisthokonta	Animalia	Annelida	Capitella sp. I	5.26e-58	FoxJ1	estExt_Genewise1Plus.C_8020009	FoxJ1	100	JGI
164	Opisthokonta	Animalia	Mollusca	Lottia gigantea	6.27e-55	FoxJ1	fgenesh2_pg.C_sca_5000409	FoxJ1	100	JGI
165	Opisthokonta	Animalia	Echinodermata	Strongylocentrotus purpuratus	4e-54	FoxJ1	FoxJ1	FoxJ1	83	NCBI
166	Opisthokonta	Animalia	Arthropoda	Daphnia pulex	3.71e-46	FoxJ1	NCBI_GNO_4600062	FoxJ1	81	JGI
167	Opisthokonta	Animalia	Arthropoda	Tribolium castaneum	1e-38	FoxJ1	Hypothetical protein	Sister to FoxJ2 and FoxJ3		NCBI
168	Opisthokonta	Animalia	Arthropoda	Pediculus humanus corporis	1e-40	FoxJ1	Forkhead protein/ forkhead protein domain, putative	sister to FoxR1-R2; FoxP1-P4		NCBI
169	Opisthokonta	Animalia	Chordata	Branchiostoma floridae	6e-68	FoxJ1	Hypothetical protein	FoxJ1	95	NCBI
170	Opisthokonta	Animalia	Chordata	Danio rerio	5e-134 /1e-93	FoxJ1	FoxJ1a/FoxJ1b	FoxJ1	100 (J1a), 100 (J1b)	NCBI
171	Opisthokonta	Animalia	Chordata	Tetraodon nigroviridis	5e-123/2e-76	FoxJ1	Unnamed protein product	FoxJ1	100 (J1), 99 (J1.2)
172	Opisthokonta	Animalia	Chordata	Fugu rubripes	6E-85 /7.67E-65	FoxJ1	e_gw2.514.3.1/ e_gw2.3.885.1	FoxJ1	100 (J1), 100 (J1.2)	JGI
173	Opisthokonta	Animalia	Chordata	Xenopus tropicalis	2e-180/3e-71	FoxJ1	FoxJ1/FoxJ1.2	FoxJ1	100 (J1), 99 (J1.2)
174	Opisthokonta	Animalia	Chordata	Gallus gallus	0	FoxJ1	PREDICTED: forkhead box protein J1	FoxJ1	100
175	Opisthokonta	Animalia	Chordata	Homo sapiens	0	FoxJ1	FoxJ1	FoxJ1	100
176	Opisthokonta	Animalia	Chordata	Mus musculus	0	FoxJ1	FoxJ1	FoxJ1	100
177	Opisthokonta	Animalia	Chordata	Rattus norvegicus	0	FoxJ1	FoxJ1	FoxJ1	100
178	Opisthokonta	Animalia	Chordata	Bos taurus	0	FoxJ1	FoxJ1	FoxJ1	100
179	Opisthokonta	Animalia	Chordata	Canis familiaris	0	FoxJ1	PREDICTED: forkhead box protein J1	FoxJ1	100
180	Opisthokonta	Animalia	Chordata	Pongo pygmaeus	4.7e-282	FoxJ1	FoxJ1	FoxJ1	100	Ensembl
181	Opisthokonta	Animalia	Chordata	Cavia porcellus	1.8e-251	FoxJ1	FoxJ1	FoxJ1	100	Ensembl
182	Opisthokonta	Animalia	Chordata	Erinaceus europaeus	4.5e-227	FoxJ1	FoxJ1	FoxJ1	100	Ensembl
183	Opisthokonta	Animalia	Chordata	Loxodonta africana	1.5e-258	FoxJ1	FoxJ1	FoxJ1	100	Ensembl
184	Opisthokonta	Animalia	Chordata	Gorilla gorilla	7.1e-280	FoxJ1	FoxJ1	FoxJ1	100	Ensembl
185	Opisthokonta	Animalia	Chordata	Microcebus murinus	5.9e-263	FoxJ1	FoxJ1	FoxJ1	100	Ensembl
186	Opisthokonta	Animalia	Chordata	Myotis lucifugus	3.2e-261	FoxJ1	FoxJ1	FoxJ1	100	Ensembl
187	Opisthokonta	Animalia	Chordata	Ochotona princeps	5.4e-260	FoxJ1	FoxJ1	FoxJ1	100	Ensembl
188	Opisthokonta	Animalia	Chordata	Procavia capensis	7e-258	FoxJ1	FoxJ1	FoxJ1	100	Ensembl
189	Opisthokonta	Animalia	Chordata	Pteropus vampyrus	1.3e-199	FoxJ1	FoxJ1	FoxJ1	100	Ensembl
190	Opisthokonta	Animalia	Chordata	Tupaia belangeri	2.5e-195	FoxJ1	FoxJ1	FoxJ1	100	Ensembl
191	Opisthokonta	Animalia	Chordata	Felis catus	6.1e-255	FoxJ1	FoxJ1	FoxJ1	100	Ensembl
192	Opisthokonta	Animalia	Chordata	Equus caballus	3e-271	FoxJ1	FoxJ1	FoxJ1	100	Ensembl
193	Opisthokonta	Animalia	Chordata	Macaca mulatta	1.3e-278	FoxJ1	FoxJ1	FoxJ1	100	Ensembl
194	Opisthokonta	Animalia	Chordata	Tursiops truncatus	1.2e-230	FoxJ1	FoxJ1	FoxJ1	100	Ensembl
195	Opisthokonta	Animalia	Chordata	Monodelphis domestica	3.9e-247	FoxJ1	FoxJ1	FoxJ1	100	Ensembl
196	Opisthokonta	Animalia	Chordata	Ornithorhynchus anatinus	6.8e-198	FoxJ1	FoxJ1	FoxJ1	100	Ensembl
197	Opisthokonta	Animalia	Chordata	Oryctolagus cuniculus	1.8e-263	FoxJ1	FoxJ1	FoxJ1	100	Ensembl
198	Opisthokonta	Animalia	Chordata	Pan troglodytes	9.6e-282	FoxJ1	FoxJ1	FoxJ1	100	Ensembl
199	Opisthokonta	Animalia	Chordata	Taeniopygia guttata	3.8e-121	FoxJ1	FoxJ1	FoxJ1	100	Ensembl
200	Opisthokonta	Fungi	Ascomycota	Aspergillus clavatus	2e-33	FoxK2	Forkhead transcription factor Fkh1/2, putative	Sister to FoxJ2 and FoxJ3	44
201	Opisthokonta	Fungi	Ascomycota	Aspergillus niger	8e-34	FoxJ1	Forkhead transcription factor Fkh1/2	Sister to FoxJ2 and FoxJ3	60
202	Opisthokonta	Fungi	Ascomycota	Candida glabrata	2e-31	FoxK2	Hypothetical protein	Sister to FoxP1-P4, FoxR1-R2	51
203	Opisthokonta	Fungi	Ascomycota	Eremothecium gossypii	1e-31	FoxJ1	AER369Cp	Foxj1	66
204	Opisthokonta	Fungi	Ascomycota	Saccharomyces cerevisiae	1e-29	FoxJ1	Forkhead protein	Foxj1	48
205	Opisthokonta	Fungi	Ascomycota	Schizosaccharomyces pombe	2e-30	FoxD4	Fork head transcription factor Fhl1	Unresolved
206	Opisthokonta	fungi	Ascomycota	Aspergillus oryzae	2e-33	FoxJ1	Forkhead transcription factor Fkh1/2	Sister to FoxJ2 and FoxJ3	47
207	Opisthokonta	fungi	Ascomycota	Aspergillus terreus	4e-33	FoxK2	Forkhead box protein C2	Sister to FoxJ2 and FoxJ3	46
208	Opisthokonta	Fungi	Ascomycota	Coccidioides immitis	1e-31	FoxJ1	Hypothetical protein CIMG_03727	Sister to FoxJ2 and FoxJ3	47
209	Opisthokonta	Fungi	Ascomycota	Coccidioides posadasii	3e-31	FoxJ1	Fork head domain containing protein	Foxj1	53
210	Opisthokonta	Fungi	Ascomycota	Schizosaccharomyces japonicus	1e-27	FoxL1	Fork head transcription factor 1	Sister to FoxP1-P4, FoxR1-R2	59
211	Opisthokonta	Fungi	Ascomycota	Stagonospora nodorum	7e-30	FoxJ1	Hypothetical protein SNOG_11882	Unresolved
212	Opisthokonta	Fungi	Basidiomycota	Laccaria bicolor	3e-20	FoxJ1	Predicted protein	Foxh1	52
213	Opisthokonta	Fungi	Microsporidia	Encephalitozoon cuniculi	3e-32	FoxJ1	Transcription factor (forkhead domain)	Sister to FoxJ2 and FoxJ3	39
214	Opisthokonta	Fungi	Blastocladiomycota	Allomyces macrogynus	No Hits
215	Opisthokonta	Choanozoa	Choanozoa	Monosiga brevicollis	2.88e-30	FoxJ1	fgenesh2_pg.scaffold_5000329	sister to Foxj1, FoxK1 and FoxK2		JGI
